# Supplementary material for: Adult, intensively socialized wolves show features of attachment behaviour to their handler
Source: Sci Rep. 2020 Oct 14;10:17296. doi: 10.1038/s41598-020-74325-0 (PMC7560749; doi:10.1038/s41598-020-74325-0)
Supplement: Supplementary file 1 — Supplementary Dataset. [file 41598_2020_74325_MOESM1_ESM.xlsx]

## Sheet: Raw data
Species	Name	Order	Leaving person	Sex	Reproductive	Phase	Frequencies - Lick	Frequencies - Leash pulling	Percentages - Explore	Percentages - Sniffing	Percentages - Whine	Percentages - Pant	Percentages - Other vocalization	Percentages - Move	Percentages - Leash Towards Tense	Percentages - Orientation at leaving person	Percentages - Chew	Percentages - Leash pulling towards	Percentages - Contact staying person_pc_stay_cl	Percentages - Orientation at staying person
wolf	Babóca	1st	Unfamiliar	male	neutered/spayed	Baseline	0		40	0	0	0	2.67	65.33		0	0	15.68	1.08	2.7
wolf	Babóca	2nd	Handler	male	neutered/spayed	Baseline	4		20	4	0	0	0	46		5.75	0	29.31	0	0
wolf	Dakota	1st	Handler	male	intact	Baseline	1		0	0	0	4	2	73.33		11.56	0	0	16.18	9.25
wolf	Dakota	2nd	Unfamiliar	male	intact	Baseline	1		8	4	0	0	0	62		16.77	0	9.58	5.99	0
wolf	Hella	1st	Unfamiliar	female	neutered/spayed	Baseline					0	10.67	0	81.33		0	0	11.96	1.09	0
wolf	Hella	2nd	Handler	female	neutered/spayed	Baseline	2		6	0	0	0	0	39.33		8.33	8	5.95	2.38	4.76
wolf	Hogan	1st	Unfamiliar	male	neutered/spayed	Baseline	1		5.33	40	0	0	0	18.67		0	0	31.43	0	0
wolf	Hogan	2nd	Handler	male	neutered/spayed	Baseline	1		26.17	1.34	0	0	0	14.09		1.69	0	37.29	0	0
wolf	Hupa	1st	Handler	female	neutered/spayed	Baseline	2		10	0	0	0	0	4		0	0	0.56	0	0.56
wolf	Hupa	2nd	Unfamiliar	female	neutered/spayed	Baseline	0		1.33	0	0	0	0	2.67		0	0	0	0	0
wolf	Runa	1st	Unfamiliar	female	neutered/spayed	Baseline	0		8	10	0	1.33	1.33	8.67		2.91	0	0	1.16	0.58
wolf	Runa	2nd	Handler	female	neutered/spayed	Baseline			4	0.67	0	0	0	30		5.62	0	0	0	2.81
wolf	Zabu	1st	Handler	male	neutered/spayed	Baseline	3		22.67	1.33	2	0	0	48		0	0	0.57	0	0
wolf	Zabu	2nd	Unfamiliar	male	neutered/spayed	Baseline	1		4.67	2	0	0	0	0		0	0	0	0	1.12
wolf	Zira	1st	Unfamiliar	female	neutered/spayed	Baseline	1		5.33	0	3.33	17.33	0	18.67		0	0	25.6	0	0
wolf	Zira	2nd	Handler	female	neutered/spayed	Baseline			24	0	0	0	0	24.67		3.28	0	4.37	0	0
wolf	Zorba	1st	Unfamiliar	male	intact	Baseline	3		54.67	12	0	0	0	11.33		0.58	0	0	16.37	0
wolf	Zorba	2nd	Handler	male	intact	Baseline	1		6.67	17.33	0	0	0	55.33		0	0	18.6	0	0
wolf	Zordon	1st	Handler	male	neutered/spayed	Baseline	4		24.67	1.33	2	2.67	0	75.33		0	0	23.03	3.37	0
wolf	Zordon	2nd	Unfamiliar	male	neutered/spayed	Baseline	2		26.67	4	28	0	2.67	31.33		0	0	1.12	17.42	3.37
wolf	Babóca	1st	Unfamiliar	male	neutered/spayed	Leaving	4	7	11.41	7.38	0	0	10.74	67.79	36.24	27.33	0	16	2.67	2.67
wolf	Babóca	2nd	Handler	male	neutered/spayed	Leaving	1	9	10.06	1.18	0	0	3.55	80.47	49.11	49.41	0	2.94	0	4.12
wolf	Dakota	1st	Handler	male	intact	Leaving	2	3	0	0	0	0	3.57	95.24	15.48	27.22	0	5.33	4.73	14.2
wolf	Dakota	2nd	Unfamiliar	male	intact	Leaving	0	2	5.2	0	0	0	1.16	73.41	12.72	34.48	0	8.05	0.57	1.15
wolf	Hella	1st	Unfamiliar	female	neutered/spayed	Leaving		6			0	6.33	2.53	84.18	18.35	32.08	0	5.66	0	0.63
wolf	Hella	2nd	Handler	female	neutered/spayed	Leaving	0	13	0	0	0	0	0	88.37	28.49	10.4	73.84	0	17.92	0
wolf	Hogan	1st	Unfamiliar	male	neutered/spayed	Leaving	0	2	12.75	28.19	0	0	0	20.13	34.23	11.33	0	28.67	0	0
wolf	Hogan	2nd	Handler	male	neutered/spayed	Leaving	5	2	10.53	5.26	0	0	0	47.37	28.07	40.12	0	10.47	0	1.16
wolf	Hupa	1st	Handler	female	neutered/spayed	Leaving		7			0	0	0	62.78	28.33	43.09	0	0	0	0
wolf	Hupa	2nd	Unfamiliar	female	neutered/spayed	Leaving		1			0	0	0	30.32	2.58	46.79	0	4.49	1.92	0
wolf	Runa	1st	Unfamiliar	female	neutered/spayed	Leaving		1			0	0	0	48.73	4.06	23.74	0	0	0	0
wolf	Runa	2nd	Handler	female	neutered/spayed	Leaving	3	3	4.02	3.45	0	0	0	31.03	9.77	14.86	5.17	0	0	10.86
wolf	Zabu	1st	Handler	male	neutered/spayed	Leaving	3	3	2.14	0	6.42	0	0	26.2	52.94	45.21	0	1.06	0	0
wolf	Zabu	2nd	Unfamiliar	male	neutered/spayed	Leaving		2			0	0	0	14.46	53.01		0	0	0
wolf	Zira	1st	Unfamiliar	female	neutered/spayed	Leaving	2	2	4.79	0	0	0	0	54.79	6.85	34.01	0	23.81	0	0
wolf	Zira	2nd	Handler	female	neutered/spayed	Leaving		5	1.75	7.02	0	0	0	70.76	18.13	24.42	0	2.33	0	0
wolf	Zorba	1st	Unfamiliar	male	intact	Leaving	3	0	15.03	6.54	0	0	0	3.27	0	12.34	0	0	67.53	14.94
wolf	Zorba	2nd	Handler	male	intact	Leaving		4	29.38	1.55	0	0	0	46.91	28.35	22.05	0	0	0.51	1.03
wolf	Zordon	1st	Handler	male	neutered/spayed	Leaving	3	1	3.41	3.41	40.91	3.98	1.14	46.02	13.64	41.24	0	0	1.13	0.56
wolf	Zordon	2nd	Unfamiliar	male	neutered/spayed	Leaving	2	2	29.11	1.27	8.86	0	0	18.99	7.59	4.32	0	0	0	0.22
wolf	Babóca	1st	Unfamiliar	male	neutered/spayed	Absence	6	4	15.98	5.55	0	0	2.38	63.14	21.8	18.6	1.32	10.82	9.5	4.35
wolf	Babóca	2nd	Handler	male	neutered/spayed	Absence	7	22	6.62	3.31	0	0	1.66	73.24	42.21	31.96	0	21.21	0	0.41
wolf	Dakota	1st	Handler	male	intact	Absence	10	4	2.49	0	0	0	1.94	46.95	8.03	20.19	9.28	13.55	0.28	4.01
wolf	Dakota	2nd	Unfamiliar	male	intact	Absence	6	5	4.49	0.27	0	0	1.22	50.48	7.07	30.43	3.27	26.36	11.28	5.16
wolf	Hella	1st	Unfamiliar	female	neutered/spayed	Absence		12	13.52	0.4	0	6.16	0.54	55.02	9.24	20.99	7.9	3.34	19.39	2.14
wolf	Hella	2nd	Handler	female	neutered/spayed	Absence	4	9	0	0	0	3.88	0	55.08	6.68	10.28	74.73	0	18.83	0.4
wolf	Hogan	1st	Unfamiliar	male	neutered/spayed	Absence	3	1	21.79	8.72	0	0	0	22.18	9.62	19.33	0	31.37	0	0
wolf	Hogan	2nd	Handler	male	neutered/spayed	Absence	5	2	3.11	1.56	0	0	0	24.61	13.72	37.57	0	6.07	0	1.13
wolf	Hupa	1st	Handler	female	neutered/spayed	Absence		7			0	0	0	35.81	13.5		0	2.34	0
wolf	Hupa	2nd	Unfamiliar	female	neutered/spayed	Absence		0	2.22	6.13	0	0	0	16.82	5.48	25.78	0	0.52	0.13	0.39
wolf	Runa	1st	Unfamiliar	female	neutered/spayed	Absence		3			7.75	2.49	0	32.78	16.6	15.33	2.63	0.97	1.1	0.41
wolf	Runa	2nd	Handler	female	neutered/spayed	Absence	7	3	0	0	0	0	0	21.77	4.9	6.79	47.89	2.45	0	1.22
wolf	Zabu	1st	Handler	male	neutered/spayed	Absence	10	13	9.38	3.86	11.31	0.83	0.28	45.79	30.9	30.58	0	3.86	0.83	3.31
wolf	Zabu	2nd	Unfamiliar	male	neutered/spayed	Absence		0			0	0	0	5.03	20.53		0	0	0
wolf	Zira	1st	Unfamiliar	female	neutered/spayed	Absence		5	10.92	3.64	0	8.06	0.13	49.67	8.71	20.91	0	9.74	0.26	1.04
wolf	Zira	2nd	Handler	female	neutered/spayed	Absence		13	6.28	8.74	0	0.55	0	53.83	20.36	31.92	0	8.32	0	0
wolf	Zorba	1st	Unfamiliar	male	intact	Absence	9	0	28.07	12.16	0	0	0	20.57	9.96	14.75	0	1.29	0.65	1.03
wolf	Zorba	2nd	Handler	male	intact	Absence	7	2	12.29	2.29	0	0	0	21.71	1.57	31.53	0	0	38.66	0
wolf	Zordon	1st	Handler	male	neutered/spayed	Absence		8	10.53	1.37	21.75	1.09	1.64	45.55	19.56	36.34	0	3.96	4.51	0.82
wolf	Babóca	1st	Unfamiliar	male	neutered/spayed	Returning	2	1	15.44	24.16	0	0	0	44.97	10.07	12.12	0	10.44	2.69	1.01
wolf	Babóca	2nd	Handler	male	neutered/spayed	Returning	0	8	11.23	4.81	0	0	3.21	59.89	83.42	22.32	0	4.91	0	0
wolf	Dakota	1st	Handler	male	intact	Returning	1	2	0	0	0	0	0	25.27	11.83	27.1	0	21.68	0	0
wolf	Dakota	2nd	Unfamiliar	male	intact	Returning	1	3	4.22	0	0	0	0	35.54	9.04	39.62	0	14.02	1.08	0.81
wolf	Hella	1st	Unfamiliar	female	neutered/spayed	Returning		5	5.88	0	2.61	15.69	0	62.09	26.14	15.66	28.76	1.26	0	1.77
wolf	Hella	2nd	Handler	female	neutered/spayed	Returning		4	0	0	0	8.14	0	67.44	18.6	20.72	46.51	0	6.51	0
wolf	Hogan	1st	Unfamiliar	male	neutered/spayed	Returning	3	1	9.36	11.7	0	0	0	23.39	7.02	20.13	0	0	0	0
wolf	Hogan	2nd	Handler	male	neutered/spayed	Returning	2	1	8.52	5.11	1.7	0	0	21.02	18.18	18.49	0	7.56	0	0
wolf	Hupa	1st	Handler	female	neutered/spayed	Returning		0	8.74	0	0	0	0	13.11	0	32.41	0	1.39	0	0
wolf	Hupa	2nd	Unfamiliar	female	neutered/spayed	Returning	0	0	0	0	0	0	0	11.9	0	35.82	0	0.77	0	0
wolf	Runa	1st	Unfamiliar	female	neutered/spayed	Returning	0	0	0	1.92	14.74	0	0	41.03	0	16.71	0	1.1	0	0
wolf	Runa	2nd	Handler	female	neutered/spayed	Returning	4	1	2.19	0	1.09	0	0	6.01	1.64	8.98	0	0	0	0
wolf	Zabu	1st	Handler	male	neutered/spayed	Returning		0	17.44	0	11.79	0	0	20	11.79	26.02	0	0	0	0
wolf	Zabu	2nd	Unfamiliar	male	neutered/spayed	Returning		0	10.43	0	0	0	0	0	0	18.21	0	0	0	0
wolf	Zira	1st	Unfamiliar	female	neutered/spayed	Returning		0			0	0	0	20.26	20.92	21.91	0	0	0	0
wolf	Zira	2nd	Handler	female	neutered/spayed	Returning		1	1.94	4.85	0	0	0	65.05	1.94	13.13	0	2.29	0	0
wolf	Zorba	1st	Unfamiliar	male	intact	Returning	0	1	0	0	0	0	0	0	0	10.48	0	0	0	0
wolf	Zorba	2nd	Handler	male	intact	Returning	0	3	20	0	0	0	0	40.56	20.56	16.46	0	0.48	0.48	0
wolf	Zordon	1st	Handler	male	neutered/spayed	Returning		1			19.21	0	2.26	48.02	23.73	23.17	0	0.29	0.29	0
dog	Bella	1st	Unfamiliar	0	intact	Baseline	0	0	26	2	0	0	0	11.33	0	0	0	0	0	3.03
dog	Bella	2nd	Handler	0	intact	Baseline	0	0	0	0	0	0	0	6.67	0	0	0	0	0	0
dog	Cheyenne	1st	Unfamiliar	0	intact	Baseline	1	0	49.33	0	0	0	0	25.33	0	0	0	0	0	0
dog	Cheyenne	2nd	Handler	0	intact	Baseline	0	0	41.33	0	0	0	0	26	0	0	0	0	0	17.26
dog	Csoki	1st	Unfamiliar	male	intact	Baseline	1	0	4	0	38	0	0	1.33	0	0	0	0	4.46	0.64
dog	Csoki	2nd	Handler	male	intact	Baseline	0	0	10.67	16.67	68	0	0	16.67	0	0.62	0	0	0	0
dog	Jafar	1st	Handler	male	intact	Baseline	2	0	3.33	11.33	12	2	0	0	0	16.77	0	0	0	12.26
dog	Jafar	2nd	Unfamiliar	male	intact	Baseline	1	0	0	0	0.67	0	0	0	0	0	0	0	0	26.88
dog	Kida	1st	Handler	0	intact	Baseline	1	0	0.67	0	0	65.33	1.33	84	0	15.23	0	5.3	22.52	54.3
dog	Kida	2nd	Unfamiliar	0	intact	Baseline	0	0	0	0	0	66	0	81.33	0	57.69	0	0	61.54	0
dog	Leila	1st	Unfamiliar	female	intact	Baseline	0	0	0	0	0	0	0	4	0	0	0	0	0	0
dog	Leila	2nd	Handler	female	intact	Baseline	0	0	0	0	0	0	0	11.33	0	0	0	0	0	0
dog	Lenke	1st	Handler	0	intact	Baseline	0	0	0	6.67	0	0	0	31.33	0	27.85	0	0.63	0	2.53
dog	Lenke	2nd	Unfamiliar	0	intact	Baseline	0	0	0	1.33	0	0	0	4.67	0	19.63	0	0.61	0	0
dog	Luca	1st	Handler	female	intact	Baseline	0	0	52.67	0	0	0	0	4.67	0	8.64	0	0	0	0
dog	Luca	2nd	Unfamiliar	female	intact	Baseline	1	0	0	0	0	0	0	12.67	0	0	0	0	6.1	5.49
dog	Molly	1st	Unfamiliar	0	intact	Baseline	0	0	7.33	8.67	0	0	0	27.33	0	0	0	0	11.95	0
dog	Molly	2nd	Handler	0	intact	Baseline	0	0	12	4	0	0	0	14.67	0	0	0	10.43	0	0
dog	Bella	1st	Unfamiliar	0	intact	Leaving	0	0	0	0	0	0	0	8.08	31.31	74.37	0	0	0	0
dog	Bella	2nd	Handler	0	intact	Leaving	0	4	0	0	53.42	0	0	27.85	52.05	85	0	0	0	0
dog	Cheyenne	1st	Unfamiliar	0	intact	Leaving	0	0	7.96	0	0	0	0	2.49	0	76.73	0	0	0	0
dog	Cheyenne	2nd	Handler	0	intact	Leaving	1	0	0.99	0	0	0	0	6.4	0	83.82	0	0	0	1.96
dog	Csoki	1st	Unfamiliar	0	intact	Leaving	0	1	0	0	24.62	0	0	13.08	2.31	90.08	0	0	0	2.29
dog	Csoki	2nd	Handler	0	intact	Leaving	1	1	0	0	22.14	0	0	9.16	1.53	96.97	0	0	0	1.52
dog	Jafar	1st	Handler	0	intact	Leaving	9	1	1.32	0	7.95	0	0	21.85	50.99	64.47	0	0	0.66	6.58
dog	Jafar	2nd	Unfamiliar	0	intact	Leaving	0	0	0	0	0	44.74	0	0	0	90.91	0	0	0	3.9
dog	Kida	1st	Handler	0	intact	Leaving	0	15	0	0	0	62.26	0	79.25	34.91	94.37	0	0	3.29	0.47
dog	Kida	2nd	Unfamiliar	0	intact	Leaving	2	5	0	0	1.44	82.21	0	54.81	18.27	81.34	0	5.26	0	0
dog	Leila	1st	Unfamiliar	0	intact	Leaving	0	0	0	0	0	0	0	0	0	67.38	0	0	0	4.26
dog	Leila	2nd	Handler	0	intact	Leaving	3	0	0	0	0	0	0	10.9	33.33	98.09	0	0	0	0
dog	Lenke	1st	Handler	0	intact	Leaving	0	0	0	3.51	0	0	0	0	0	96.51	0	0	0	0
dog	Lenke	2nd	Unfamiliar	0	intact	Leaving	0	0	0	0	0	0	0	1.86	0	96.76	0	0	0	0
dog	Luca	1st	Handler	0	intact	Leaving	0	0	0	0	0	0	0	1.95	0	99.03	0	0	10.19	0
dog	Luca	2nd	Unfamiliar	0	intact	Leaving	0	0	0	2.96	0	0	0	0	0	81.62	0	0	0	0
dog	Molly	1st	Unfamiliar	0	intact	Leaving	0	0	1.05	1.58	0	0	0	4.21	0	78.53	0	0	0	2.62
dog	Molly	2nd	Handler	0	intact	Leaving	1	8	1.22	0	15.85	0	0	39.43	11.79	83	0	0.4	0	0.81
dog	Bella	1st	Unfamiliar	0	intact	Absence	0	0	23.25	8.47	0	0	0.54	26.21	6.45	12.62	0	2.01	0	3.36
dog	Bella	2nd	Handler	0	intact	Absence	0	1	0	0	10.36	0	0	8.92	8.06	75.57	0	0	26.87	0
dog	Cheyenne	1st	Unfamiliar	0	intact	Absence	3	0	4.13	7.07	0	0	0	8.27	0	65.91	0	0	0	0.67
dog	Cheyenne	2nd	Handler	0	intact	Absence	1	0	5.93	0	0	0	0	3.39	0	48.24	0	0	0	0
dog	Csoki	1st	Unfamiliar	0	intact	Absence	3	0	5.55	5.67	55.86	0	0.25	13.62	0.38	55.92	0	0	0	1.26
dog	Csoki	2nd	Handler	0	intact	Absence	18	17	0.4	3.48	60.03	1.2	4.68	48.66	24.47	67.02	0	0.53	0.93	4.67
dog	Jafar	1st	Handler	0	intact	Absence	17	0	2.58	0	66.58	1.55	0	38.97	1.68	54.51	0	0.77	2.45	10.95
dog	Jafar	2nd	Unfamiliar	0	intact	Absence	6	0	6.8	0	37.91	35.6	0	6.2	0	43.69	0	0	0.12	3.28
dog	Kida	1st	Handler	0	intact	Absence	2	27	0	0	0.13	64.63	0	40.33	22.26	88.95	0	0	0	0
dog	Kida	2nd	Unfamiliar	0	intact	Absence	7	1	0	0.8	2.14	10.96	0	7.09	0.27	89.45	0	0	0	0.13
dog	Leila	1st	Unfamiliar	0	intact	Absence	5	0	0	1.17	0	0	0.26	0	0	52.28	0	0	0	0.91
dog	Leila	2nd	Handler	0	intact	Absence	4	0	0	0.53	0	0	0	0	0	91.88	0	0	0	0.53
dog	Lenke	1st	Handler	0	intact	Absence	0	0	2.57	6	0	0	0	0	0	69.9	0	0	0	0
dog	Lenke	2nd	Unfamiliar	0	intact	Absence	0	0	1.68	1.54	0	0	0	0	0	80.56	0	0	0	0.42
dog	Luca	1st	Handler	0	intact	Absence	0	0	0	3.56	0	0	0	0	0	89.62	0	0	0	0
dog	Luca	2nd	Unfamiliar	0	intact	Absence	0	0	0	10.58	0	0	0	0.4	0	54.95	0	0	0	1.06
dog	Molly	1st	Unfamiliar	0	intact	Absence	0	0	4.48	0.68	0	0	0	6.24	0	53.93	0	0	0	0
dog	Molly	2nd	Handler	0	intact	Absence	0	0	7.9	3.04	34.19	0	0	22.34	0	55.39	0	7.44	0	0.46
dog	Bella	1st	Unfamiliar	0	intact	Returning	0	0	0	0	0	0	0	0	0	46.55	0	0	0	0
dog	Bella	2nd	Handler	0	intact	Returning	4	0	0	0	1.9	0	0	0.95	0	59.76	0	0	0	0
dog	Cheyenne	1st	Unfamiliar	0	intact	Returning	1	0	0	0	0	0	0	6.06	0	61.11	0	0	0	0
dog	Cheyenne	2nd	Handler	0	intact	Returning	4	3	14.07	0	0	0	0	27.14	8.04	43.5	0	0	0	0
dog	Csoki	1st	Unfamiliar	0	intact	Returning	10	3	0	0.81	50.81	0	0	20.16	13.71	35.94	0	0	0	0
dog	Csoki	2nd	Handler	0	intact	Returning	4	0	0	0	12.12	59.09	0	3.79	0.76	49.61	0	0	0	0
dog	Jafar	1st	Handler	0	intact	Returning	3	1	0	0	36.59	26.02	0	6.5	1.63	59.33	0	0	0	0
dog	Jafar	2nd	Unfamiliar	0	intact	Returning	1	0	0	0	17.29	63.91	0	17.29	0	39.25	0	0	3.27	0.93
dog	Kida	1st	Handler	0	intact	Returning	8	2	0	0	0	59.33	0	18.66	2.87	50	0	1.75	0	0
dog	Kida	2nd	Unfamiliar	0	intact	Returning	5	3	0	2.72	2.72	56.52	4.35	34.24	7.61	54.52	0	0.33	2.01	0
dog	Leila	1st	Unfamiliar	0	intact	Returning	0	1	0	0	0	0	0	10	6.43	37	0	0	0	2.2
dog	Leila	2nd	Handler	0	intact	Returning	3	3	0	0	0	11.59	5.07	29.71	18.12	41.93	0	0	0	0
dog	Lenke	1st	Handler	0	intact	Returning	0	6	0	0	0	0	5.74	11.96	8.61	61.79	0	0	0	0
dog	Lenke	2nd	Unfamiliar	0	intact	Returning	0	0	0	3.06	0	0	0	9.18	0	67.27	0	0	0	0
dog	Luca	1st	Handler	0	intact	Returning	2	0	0	0	0	0	0	2.13	0	59.03	0	0	0	0
dog	Luca	2nd	Unfamiliar	0	intact	Returning	0	0	0	0	0	0	0	16.2	2.82	49.78	0	0	3.93	0
dog	Molly	1st	Unfamiliar	0	intact	Returning	0	0	0	0	0	0	0	10.36	0	17.79	0	0	0	0
dog	Molly	2nd	Handler	0	intact	Returning	1	4	1.54	0	0	0	0	13.51	41.31	67.02	0	0	0	0

## Sheet: Scores
Species	Name	Order	Leaving person	Phase	Stress	ContactSeeking	Exploration	Escape	Interaction	Mouth lick frequency	Leash pull frequency
wolf	Babóca	1st	Unfamiliar	Baseline	68	3.33	40	15.68	3.78	0
wolf	Babóca	2nd	Handler	Baseline	46	32.42	24	29.31	0	4
wolf	Dakota	1st	Handler	Baseline	79.33	18.89	0	0	25.43	1
wolf	Dakota	2nd	Unfamiliar	Baseline	62	20.1	12	9.58	5.99	1
wolf	Hella	1st	Unfamiliar	Baseline	92	6		11.96	1.09
wolf	Hella	2nd	Handler	Baseline	39.33	13	6	13.95	7.14	2
wolf	Hogan	1st	Unfamiliar	Baseline	18.67	0	45.33	31.43	0	1
wolf	Hogan	2nd	Handler	Baseline	14.09	7.73	27.51	37.29	0	1
wolf	Hupa	1st	Handler	Baseline	4	0	10	0.56	0.56	2
wolf	Hupa	2nd	Unfamiliar	Baseline	2.67	0	1.33	0	0	0
wolf	Runa	1st	Unfamiliar	Baseline	11.33	2.91	18	0	1.74	0
wolf	Runa	2nd	Handler	Baseline	30	5.62	4.67	0	2.81
wolf	Zabu	1st	Handler	Baseline	50	0	24	0.57	0	3
wolf	Zabu	2nd	Unfamiliar	Baseline	0	0	6.67	0	1.12	1
wolf	Zira	1st	Unfamiliar	Baseline	39.33	0	5.33	25.6	0	1
wolf	Zira	2nd	Handler	Baseline	24.67	3.28	24	4.37	0
wolf	Zorba	1st	Unfamiliar	Baseline	11.33	49.25	66.67	0	16.37	3
wolf	Zorba	2nd	Handler	Baseline	55.33	0	24	18.6	0	1
wolf	Zordon	1st	Handler	Baseline	80	10	26	23.03	3.37	4
wolf	Zordon	2nd	Unfamiliar	Baseline	62	1.33	30.67	1.12	20.79	2
wolf	Babóca	1st	Unfamiliar	Separation	72.025	51.985	20.16	14.07	9.595	10	11
wolf	Babóca	2nd	Handler	Separation	79.46	86.345	10.585	12.075	2.265	8	31
wolf	Dakota	1st	Handler	Separation	73.85	35.46	1.245	14.08	11.61	12	7
wolf	Dakota	2nd	Unfamiliar	Separation	63.135	42.35	4.98	18.84	9.08	6	7
wolf	Hella	1st	Unfamiliar	Separation	77.38	40.33	13.92	8.45	11.08		18
wolf	Hella	2nd	Handler	Separation	73.665	27.925	0	74.285	18.575	4	22
wolf	Hogan	1st	Unfamiliar	Separation	21.155	37.255	35.725	30.02	0	3	3
wolf	Hogan	2nd	Handler	Separation	35.99	59.74	10.23	8.27	1.145	10	4
wolf	Hupa	1st	Handler	Separation	49.295	42.46		1.17	0		14
wolf	Hupa	2nd	Unfamiliar	Separation	23.57	40.315	8.35	2.505	1.22		1
wolf	Runa	1st	Unfamiliar	Separation	45.875	29.865		1.8	0.755		4
wolf	Runa	2nd	Handler	Separation	26.4	18.16	3.735	27.755	6.04	10	6
wolf	Zabu	1st	Handler	Separation	45.415	79.815	7.69	2.46	2.07	13	16
wolf	Zabu	2nd	Unfamiliar	Separation	9.745	36.77		0	0		2
wolf	Zira	1st	Unfamiliar	Separation	56.325	35.24	9.675	16.775	0.65	2	7
wolf	Zira	2nd	Handler	Separation	62.57	47.415	11.895	5.325	0		18
wolf	Zorba	1st	Unfamiliar	Separation	11.92	18.525	30.9	0.645	42.075	12	0
wolf	Zorba	2nd	Handler	Separation	34.31	41.75	22.755	0	20.1		6
wolf	Zordon	1st	Handler	Separation	81.04	55.39	9.36	1.98	3.51	3	9
wolf	Zordon	2nd	Unfamiliar	Separation	27.85	11.91	30.38	0	0.22	2	2
wolf	Babóca	1st	Unfamiliar	Returning	44.97	12.12	39.6	10.44	3.7	2	1
wolf	Babóca	2nd	Handler	Returning	63.1	22.32	16.04	4.91	0	0	8
wolf	Dakota	1st	Handler	Returning	25.27	27.1	0	21.68	0	1	2
wolf	Dakota	2nd	Unfamiliar	Returning	35.54	39.62	4.22	14.02	1.89	1	3
wolf	Hella	1st	Unfamiliar	Returning	80.39	15.66	5.88	30.02	1.77		5
wolf	Hella	2nd	Handler	Returning	75.58	20.72	0	46.51	6.51		4
wolf	Hogan	1st	Unfamiliar	Returning	23.39	20.13	21.06	0	0	3	1
wolf	Hogan	2nd	Handler	Returning	22.72	18.49	13.63	7.56	0	2	1
wolf	Hupa	1st	Handler	Returning	13.11	32.41	8.74	1.39	0		0
wolf	Hupa	2nd	Unfamiliar	Returning	11.9	35.82	0	0.77	0	0	0
wolf	Runa	1st	Unfamiliar	Returning	55.77	16.71	1.92	1.1	0	0	0
wolf	Runa	2nd	Handler	Returning	7.1	8.98	2.19	0	0	4	1
wolf	Zabu	1st	Handler	Returning	31.79	26.02	17.44	0	0		0
wolf	Zabu	2nd	Unfamiliar	Returning	0	18.21	10.43	0	0		0
wolf	Zira	1st	Unfamiliar	Returning	20.26	21.91		0	0		0
wolf	Zira	2nd	Handler	Returning	65.05	13.13	6.79	2.29	0		1
wolf	Zorba	1st	Unfamiliar	Returning	0	10.48	0	0	0	0	1
wolf	Zorba	2nd	Handler	Returning	40.56	16.46	20	0.48	0.48	0	3
wolf	Zordon	1st	Handler	Returning	69.49	23.17		0.29	0.29		1
dog	Bella	1st	Unfamiliar	Baseline	11.33	0	28	0	3.03	0	0
dog	Bella	2nd	Handler	Baseline	6.67	0	0	0	0	0	0
dog	Cheyenne	1st	Unfamiliar	Baseline	25.33	0	49.33	0	0	1	0
dog	Cheyenne	2nd	Handler	Baseline	26	0	41.33	0	17.26	0	0
dog	Csoki	1st	Unfamiliar	Baseline	39.33	0	4	0	5.1	1	0
dog	Csoki	2nd	Handler	Baseline	84.67	0.62	27.34	0	0	0	0
dog	Jafar	1st	Handler	Baseline	14	20.1	14.66	0	12.26	2	0
dog	Jafar	2nd	Unfamiliar	Baseline	0.67	0	0	0	26.88	1	0
dog	Kida	1st	Handler	Baseline	150.66	17.9	0.67	5.3	76.82	1	0
dog	Kida	2nd	Unfamiliar	Baseline	147.33	57.69	0	0	61.54	0	0
dog	Leila	1st	Unfamiliar	Baseline	4	0	0	0	0	0	0
dog	Leila	2nd	Handler	Baseline	11.33	0	0	0	0	0	0
dog	Lenke	1st	Handler	Baseline	31.33	27.85	6.67	0.63	2.53	0	0
dog	Lenke	2nd	Unfamiliar	Baseline	4.67	19.63	1.33	0.61	0	0	0
dog	Luca	1st	Handler	Baseline	4.67	8.64	52.67	0	0	0	0
dog	Luca	2nd	Unfamiliar	Baseline	12.67	0	0	0	11.59	1	0
dog	Molly	1st	Unfamiliar	Baseline	27.33	0	16	0	11.95	0	0
dog	Molly	2nd	Handler	Baseline	14.67	0	16	10.43	0	0	0
dog	Bella	1st	Unfamiliar	Separation	17.415	62.375	15.86	1.005	1.68	0	0
dog	Bella	2nd	Handler	Separation	50.275	110.34	0	0	13.435	0	1
dog	Cheyenne	1st	Unfamiliar	Separation	5.38	71.32	9.58	0	0.335	3	0
dog	Cheyenne	2nd	Handler	Separation	4.895	66.03	3.46	0	0.98	2	3
dog	Csoki	1st	Unfamiliar	Separation	53.715	74.345	5.61	0	1.775	3	3
dog	Csoki	2nd	Handler	Separation	72.935	94.995	1.94	0.265	3.56	19	17
dog	Jafar	1st	Handler	Separation	68.45	85.825	1.95	0.385	10.32	26	1
dog	Jafar	2nd	Unfamiliar	Separation	62.225	67.3	3.4	0	3.65	6	0
dog	Kida	1st	Handler	Separation	123.3	120.245	0	0	1.88	2	29
dog	Kida	2nd	Unfamiliar	Separation	79.325	94.665	0.4	2.63	0.065	9	4
dog	Leila	1st	Unfamiliar	Separation	0.13	59.83	0.585	0	2.585	5	1
dog	Leila	2nd	Handler	Separation	5.45	111.65	0.265	0	0.265	7	3
dog	Lenke	1st	Handler	Separation	0	83.205	6.04	0	0	0	6
dog	Lenke	2nd	Unfamiliar	Separation	0.93	88.66	1.61	0	0.21	0	0
dog	Luca	1st	Handler	Separation	0.975	94.325	1.78	0	5.095	0	0
dog	Luca	2nd	Unfamiliar	Separation	0.2	68.285	6.77	0	0.53	0	0
dog	Molly	1st	Unfamiliar	Separation	5.225	66.23	3.895	0	1.31	0	0
dog	Molly	2nd	Handler	Separation	55.905	75.09	6.08	3.92	0.635	1	4
dog	Bella	1st	Unfamiliar	Returning	0	46.55	0	0	0	0	0
dog	Bella	2nd	Handler	Returning	2.85	59.76	0	0	0	4	0
dog	Cheyenne	1st	Unfamiliar	Returning	6.06	61.11	0	0	0	1	0
dog	Cheyenne	2nd	Handler	Returning	27.14	43.5	14.07	0	0	4	3
dog	Csoki	1st	Unfamiliar	Returning	70.97	35.94	0.81	0	0	10	3
dog	Csoki	2nd	Handler	Returning	75	49.61	0	0	0	4	0
dog	Jafar	1st	Handler	Returning	69.11	59.33	0	0	0	3	1
dog	Jafar	2nd	Unfamiliar	Returning	98.49	39.25	0	0	4.2	1	0
dog	Kida	1st	Handler	Returning	77.99	50	0	1.75	0	8	2
dog	Kida	2nd	Unfamiliar	Returning	97.83	54.52	2.72	0.33	2.01	5	3
dog	Leila	1st	Unfamiliar	Returning	10	37	0	0	2.2	0	1
dog	Leila	2nd	Handler	Returning	46.37	41.93	0	0	0	3	3
dog	Lenke	1st	Handler	Returning	17.7	61.79	0	0	0	0	6
dog	Lenke	2nd	Unfamiliar	Returning	9.18	67.27	3.06	0	0	0	0
dog	Luca	1st	Handler	Returning	2.13	59.03	0	0	0	2	0
dog	Luca	2nd	Unfamiliar	Returning	16.2	49.78	0	0	3.93	0	0
dog	Molly	1st	Unfamiliar	Returning	10.36	17.79	0	0	0	0	0
dog	Molly	2nd	Handler	Returning	13.51	67.02	1.54	0	0	1	4
